# Supplementary material for: JAK-STAT activation contributes to cytotoxic T cell–mediated basal cell death in human chronic lung allograft dysfunction
Source: JCI Insight. 2023 Mar 22;8(6):e167082. doi: 10.1172/jci.insight.167082 (PMC10070100; doi:10.1172/jci.insight.167082)
Supplement: Supplemental data set 1 [file jciinsight-8-167082-s018.xlsx]

## Sheet: Sheet1
			CLAD Samples						Donor Control Samples
Seurat Cluster	Complete annotation	Abbreviation	CLAD 1	CLAD 2	CLAD 3	CLAD 4	Total CLAD		Donor 1	Donor 2	Donor 3	Total Donor
0	Capillary endothelial cells	Cap	83	802	1507	663	3055		535	342	2242	3119
1	CD8+ T Cells	CD8	467	1217	199	2024	3908		355	422	399	1176
2	Alveolar epithelial Type II Cells	AT2 1	472	1130	620	558	2782		757	312	228	1297
3	General capillary endothelial cells	gCap	384	663	836	840	2726		444	484	1115	2043
4	Alveolar epithelial Type I Cells	AT1 1	11	899	1839	61	2814		1013	121	1016	2150
5	NK Cells	NK	477	548	622	1079	2731		195	360	317	872
6	Alveolar Macrophages	Macro 2	33	1770	234	461	2504		477	668	481	1626
7	Alveolar Macrophages	Macro 3	71	361	204	676	1319		1117	740	317	2174
8	Neutrophils	PMN 1	337	391	793	34	1563		106	764	455	1325
9	Classical Monocytes	Mono 1	429	615	9	26	1088		320	415	12	747
10	Undifferentiated fibroblasts	Fibroblast	123	460	589	397	1579		449	328	1051	1828
11	Alveolar epithelial Type I Cells	AT1 2	82	476	950	115	1634		674	129	387	1190
12	Neutrophils	PMN 2	274	488	737	45	1556		137	316	373	826
13	CD4+ T Cells	CD4	176	340	90	796	1415		323	256	709	1288
14	Interstitial Perivascular Macrophage	Macro 5	148	124	293	414	993		216	384	482	1082
15	Canonical Macrophage	Macro 1	303	468	265	35	1086		84	174	205	463
16	Plasma Cells	Plasma	49	169	237	962	1433		243	193	313	749
17	Mix CD4-CD8 T Cells	Mix T Cell	135	113	61	957	1283		121	387	329	837
18	Aerocytes	aCap	119	383	644	71	1235		166	60	693	919
19	Venous Endothelial Cells	Vein	67	671	332	133	1222		250	54	221	525
20	Alveolar Fibroblasts	Alv FB	156	122	407	234	939		371	186	386	943
21	Arterial Endothelial Cells	Artery	57	569	511	197	1355		186	53	215	454
22	Smooth Muscle Cells	SMC	201	126	320	241	910		113	173	368	654
23	Alveolar epithelial Type II Cells	AT2 2	46	655	323	37	1084		422	39	90	551
24	Red Blood Cells	RBC	35	464	220	125	868		90	114	460	664
25	Ciliated Cells	Ciliated	66	83	309	151	634		169	142	322	633
26	Monocyte Derived Macrophages	Macro 4	5	49	28	34	142		313	685	58	1056
27	Monocyte-Dendritic Cells	Mono-DC	17	322	176	242	784		81	52	412	545
28	Lymphatic Endothelial Cells	Lymphatic	9	271	177	123	608		263	34	126	423
29	Pericytes	Pericyte	74	269	196	152	720		77	137	277	491
30	B Cells	B Cells	66	15	27	680	818		15	34	219	268
31	Alveolar epithelial Type II Cells	AT2 3	16	290	231	183	751		76	111	123	310
32	Monocyte Mix	Mono 2	58	156	152	56	454		94	253	153	500
33	Club and Basal Cells	Airway	33	223	120	163	572		166	64	104	334
34	Mast Cells	Mast	13	6	40	17	110		150	103	22	275
35	Adventitial Fibroblasts	Adv FB	38	0	123	4	200		161	19	56	236
36	Monocyte Mix	Mono 1	7	198	62	14	317		32	4	46	82
37	NK/T Cell Mix	NKT	35	32	6	24	134		4	7	55	66
38	Activated Smooth Muscle Cell	Act SMC	44	1	5	13	101		5	24	5	34
39	Proliferating NK/T cells	Mix T 2 (Prolif NK-T)	5	1	1	0	46		3	5	0	8
			5221	15940	14495	13037	48693		10773	9148	14842	34763
